# Supplementary material for: Prognostic value of longitudinal antinuclear antibody dynamics in rheumatoid arthritis: a retrospective cohort study
Source: Front Immunol. 2026 Apr 21;17:1743637. doi: 10.3389/fimmu.2026.1743637 (PMC13140284; doi:10.3389/fimmu.2026.1743637)
Supplement: Supplementary file 1 [file Supplementaryfile1.xlsx]

## Sheet: Supplementary Table 1
Supplementary Table 1. Comparison of Baseline Characteristics Between ANA-Positive and ANA-Negative RA Patients (Before and After Propensity Score Matching)
	Original Cohort			Matched Cohort
	ANA-Positive （n=438）	ANA-Negative（n=250）	p-value	ANA-Positive （n=247）	ANA-Negative（n=247）	p-value
Female, n (%)	391 (89.3%)	200 (80.0%)	0.001	200 (81.0%)	200 (81.0%)	1
Age, years	50 (36,59)	51 (38,60)	0.223	52 (37,62)	51 (38,60)	0.819
Disease duration, years	3 (1,10)	3 (1,10)	0.926	2 (1,8)	3 (1,10)	0.212
Onset age < 50 years, n (%)	296 (67.6%)	149 (59.6%)	0.035	146 (59.1%)	147 (59.5%)	0.927
BMI,m/kg²	22.04(20.03,24.22)	22.09(19.82,24.56)	0.95	22.27±2.86	22.46±3.53	0.501
Ever smoked, n (%)	31 (7.2%)	38 (15.2%)	0.001	28 (11.3%)	36 (14.6%)	0.284
Ever Drink,n (%)	34 (7.8%)	45 (18.0%)	＜0.001	19 (7.7%)	44 (17.8%)	0.001
Difficult-to-treat RA (D2T-RA), n(%)	24(5.5%)	12(4.8%)	0.7	12(4.9%)	12(4.9%)	1
Note: Continuous variables are presented as median (IQR) or mean ± SD, categorical variables as n (%). p-values were derived from Mann–Whitney U test, chi-square test, or Fisher’s exact test as appropriate. ANA: antinuclear antibody; BMI:body mass index; RA: rheumatoid arthritis.

## Sheet: Supplementary Table 2 
Supplementary Table 2. Comparison of Baseline Characteristics Between Training and Testing Cohorts
Variable	Training Set (n = 373)	Testing Set (n = 94)	p-value
Female, n (%)	332 (89.0%)	80 (85.1%)	0.384
Age, years	47.00 (30.00–59.00)	51.00 (36.25–60.50)	0.227
Disease duration, years	3.00 (0.75–9.00)	3.00 (1.00–8.33)	0.549
Age at disease onset, years	39.00 (29.00–53.00)	44.00 (31.25–53.00)	0.33
BMI, kg/m²	22.43 (20.20–24.69)	22.39 (19.73–24.08)	0.406
Obesity, n (%)	11 (2.9%)	5 (5.3%)	0.417
Smoking history, n (%)	34 (9.1%)	14 (14.9%)	0.099
Alcohol consumption, n (%)	44 (11.8%)	12 (12.8%)	0.796
Family history of RA, n (%)	62 (19.0%)	14 (17.1%)	0.686
Allergy history, n (%)	55 (16.9%)	16 (19.5%)	0.573
Difficult-to-treat RA, n (%)	20 (5.4%)	6 (6.4%)	0.7
DAS28-ESR score	4.56 (3.59–5.58)	4.64 (3.68–5.69)	0.539
DAS28-CRP score	4.08 (3.16–4.99)	4.25 (3.28–5.14)	0.527
SDAI score	25.50 (15.24–46.10)	24.17 (15.50–43.05)	0.756
CDAI score	16.00 (11.00–26.00)	19.00 (12.00–28.00)	0.305
HAQ-DI score	0.62 (0.25–1.12)	0.69 (0.25–1.25)	0.729
EQ-5D score	0.68 (0.50–0.78)	0.68 (0.55–0.78)	0.749
Values are presented as n (%) for categorical variables and median (interquartile range) for continuous variables. Comparisons between training and testing cohorts were performed using the χ² test or Fisher’s exact test for categorical variables and the Mann–Whitney U test for continuous variables, as appropriate. p-values < 0.05 were considered statistically significant.

## Sheet: Supplementary Table 3
Supplementary Table 3. Univariate Logistic Regression Analysis of Prognostic Factors in Rheumatoid Arthritis
Predictor Variable	β Coefficient	Wald χ²	p-value	OR (95% CI)
ANA positivity	0.244	1.54	0.215	1.277 (0.868–1.878)
ANA titer elevation	–0.670	6.771	0.009	0.512 (0.309–0.848)
dsDNA positivity	0.688	1.827	0.177	1.991 (0.734–5.402)
dsDNA seroconversion	0.146	0.036	0.85	1.157 (0.255–5.244)
Sex (male)	–0.157	0.307	0.58	0.854 (0.489–1.491)
Age	–0.018	7.142	0.008	0.982 (0.969–0.995)
Age at onset	–0.014	4.716	0.03	0.986 (0.974–0.999)
Disease duration	–0.011	0.713	0.398	0.989 (0.963–1.015)
BMI	–0.004	0.025	0.874	0.996 (0.944–1.050)
Married	–0.278	0.61	0.435	0.757 (0.377–1.521)
University education	0.511	6.837	0.009	1.667 (1.136–2.444)
Income	0.004	0.317	0.573	1.004 (0.990–1.018)
Insurance coverage	–0.123	0.356	0.551	0.885 (0.591–1.324)
Living in Shanghai	0.194	0.989	0.32	1.214 (0.828–1.779)
Alcohol use	0.574	3.364	0.067	1.776 (0.961–3.280)
Smoking history	0.016	0.003	0.959	1.017 (0.542–1.907)
Family history of RA	–0.209	0.611	0.434	0.811 (0.480–1.371)
Allergy history	–0.240	0.736	0.391	0.787 (0.455–1.360)
Prior csDMARDs use	–0.261	1.344	0.246	0.770 (0.495–1.198)
Prior bDMARDs use	–0.267	1.25	0.264	0.765 (0.479–1.223)
Prior tsDMARDs use	–0.212	0.379	0.538	0.809 (0.412–1.589)
Difficult-to-treat RA	–0.108	0.079	0.779	0.898 (0.423–1.907)
Treatment (ref: csDMARDs)		17.99	<0.001
bDMARDs	–0.968	17.701	<0.001	0.380 (0.242–0.596)
tsDMARDs	–0.368	2.275	0.131	0.692 (0.429–1.117)
Daily steroid dose	0.013	0.705	0.401	1.013 (0.983–1.044)
Low-dose steroid use	–0.315	2.662	0.103	0.730 (0.500–1.065)
NSAID use	–0.277	0.629	0.428	0.758 (0.382–1.504)
≥3 csDMARDs used	0.972	2.018	0.155	2.642 (0.692–10.093)
Pain score	–0.017	16.021	<0.001	0.983 (0.975–0.991)
DAS28-CRP	–0.394	26.263	<0.001	0.674 (0.580–0.784)
HAQ-DI	–0.342	5.673	0.017	0.710 (0.536–0.941)
ESR	–0.010	8.464	0.004	0.990 (0.983–0.997)
RF positivity	0.011	0.003	0.96	1.011 (0.652–1.569)
Anti-CCP positivity	–0.309	1.651	0.199	0.734 (0.458–1.176)
WBC count	–0.045	1.379	0.24	0.956 (0.887–1.030)
Hemoglobin	0.017	7.487	0.006	1.017 (1.005–1.030)
Platelet count	–0.001	1.566	0.211	0.999 (0.996–1.001)
Values are presented as β coefficients, Wald χ² statistics, p-values, and odds ratios (OR) with 95% confidence intervals (CI) from univariate logistic regression analyses. Categorical variables were coded as binary indicators, and continuous variables were entered as continuous terms. p < 0.05 was considered statistically significant.

## Sheet: Supplementary Table 4
Supplementary Table 4. Multivariable Logistic Regression Model for DAS28-CRP Remission Including ANA Dynamics, Serological Status, and Fluorescence Patterns
Predictor	Adjusted OR	95% Confidence Interval	p-value
ANA Dynamics
ANA development	0.57	0.36 - 0.90	0.017
Serological Status
RF-positive	1.31	0.79 - 2.16	0.298
Anti-CCP-positive	0.66	0.39 - 1.12	0.122
*Model included ANA dynamics, RF status, and anti-CCP status simultaneously (n=461 with complete data).* *Model fit: Nagelkerke R² = 0.024, Omnibus test χ²(3)=8.43, p=0.038, Hosmer-Lemeshow χ²(4)=2.93, p=0.569.*

## Sheet: Supplementary Table 5
Supplementary Table 5. Multivariate Logistic Regression Analysis of ANA Fluorescence Patterns for DAS28-CRP Remission
Variable	Adjusted OR*	95% Confidence Interval	p-value
Homogeneous	1.94	1.28 - 2.95	0.002
Speckled	0.88	0.58 - 1.35	0.56
Centromere	1.74	0.70 - 4.32	0.231
PlasmicSpeck)	1.03	0.48 - 2.21	0.944
Simultaneously adjusted for all four pattern variables.
